# Supplementary material for: Impact of rural soundscape on environmental restoration: An empirical study based on the Taohuayuan Scenic Area in Changde, China
Source: PLoS One. 2024 Mar 18;19(3):e0300328. doi: 10.1371/journal.pone.0300328 (PMC10947686; doi:10.1371/journal.pone.0300328)
Supplement: S1 File — (XLSX) [file pone.0300328.s001.xlsx]

## Sheet: Supporting information
Household	identification	Number of rural tourism experiences	Gender	Age	Education	Job	Individual monthly income	RSP1	RSP2	RSP3	RSP4	RSP5	PN1	PN2	PN3	PN4	PN5	PN6	PN7	HN1	HN2	HN3	HN4	HN5	HN6	PD1	PD2	PD3	PD4	PD5	PI1	PI2	PI3	PI4	CH1	CH2	CH3	CH4	DU1	DU2	DU3	DU4	CO1	CO2	CO3	CO4	CO5	DI1	DI2
2	1	3	2	6	3	1	4	5	4	5	5	4	4	4	4	4	4	4	4	4	4	4	4	4	4	5	5	4	4	4	4	4	4	4	5	5	5	4	4	4	3	4	4	4	3	3	4	4	4
2	1	3	1	4	3	3	3	5	5	5	3	5	3	4	4	5	5	5	5	5	5	5	5	5	5	5	5	5	5	5	5	5	5	4	4	3	4	3	3	3	3	3	3	4	4	4	5	5	5
2	1	3	2	6	1	8	3	4	5	4	3	4	4	5	4	4	4	4	4	4	4	3	2	3	3	2	2	2	2	3	3	3	2	2	3	3	3	2	4	3	4	4	3	3	4	3	3	3	4
2	2	3	1	2	3	7	1	5	5	4	5	5	5	5	4	5	4	5	4	4	4	5	4	5	4	4	5	3	4	4	5	5	4	3	5	5	4	5	5	4	5	4	5	5	4	4	5	4	4
1	2	1	2	4	1	3	2	4	5	5	5	4	5	5	5	4	4	4	4	4	5	5	4	4	4	4	4	4	4	4	4	4	4	4	4	4	4	5	4	5	4	4	5	4	4	4	4	4	4
1	1	3	2	3	3	3	3	5	5	5	5	5	5	5	5	5	5	5	5	5	5	5	5	5	5	5	5	5	5	5	4	5	5	5	5	5	5	5	4	5	4	5	5	5	5	5	5	5	5
1	1	1	2	5	2	3	4	4	4	4	3	3	4	4	4	4	4	4	4	3	4	4	4	4	3	3	4	4	3	4	4	4	4	4	3	4	4	4	3	4	3	4	4	3	3	4	4	4	4
1	1	3	1	4	3	3	3	4	4	4	4	4	4	4	4	4	4	4	4	4	4	4	4	3	2	3	3	3	3	4	4	3	4	4	4	4	4	3	4	4	4	4	4	4	3	4	3	3	3
1	2	3	1	2	3	7	3	5	5	5	5	5	5	5	5	5	5	5	5	5	5	5	5	5	5	5	5	5	5	5	5	5	5	5	5	5	5	5	5	5	5	5	5	5	5	5	5	5	5
1	1	2	1	2	3	7	4	5	5	5	5	5	5	5	5	5	5	5	5	5	5	5	5	5	5	5	5	5	5	5	5	5	5	5	5	5	5	5	5	5	5	5	5	5	5	5	5	5	5
1	1	3	2	2	3	7	2	5	5	5	5	5	5	5	5	5	5	5	5	5	5	5	5	5	5	5	5	5	5	5	5	5	5	5	5	5	5	5	5	5	5	5	5	5	5	5	5	5	5
1	2	3	2	2	3	7	1	3	3	3	4	4	4	4	4	4	4	4	4	4	4	4	4	4	3	3	3	3	3	3	4	4	3	3	4	4	3	3	3	4	3	3	4	3	3	3	4	3	3
1	1	3	2	2	3	7	2	3	4	4	4	4	4	4	3	4	4	4	4	4	4	4	4	4	4	3	2	3	3	2	2	2	4	3	3	3	4	4	4	4	4	4	4	3	4	4	4	4	4
1	2	3	2	2	3	3	3	5	5	5	5	4	4	5	4	5	5	5	5	5	5	5	5	5	3	4	4	4	5	5	4	5	4	5	5	5	5	5	5	5	5	5	3	4	3	4	5	5	5
1	2	3	2	2	3	7	1	5	3	4	3	3	3	5	5	5	3	4	4	3	4	4	5	5	4	4	3	2	2	3	3	3	4	4	3	4	5	4	5	4	4	4	5	5	4	3	4	4	5
1	2	1	2	2	3	7	1	2	2	4	2	4	4	4	4	4	5	5	5	5	5	4	2	4	4	2	5	4	4	3	4	3	1	3	3	4	2	3	4	2	3	4	3	2	4	4	4	5	4
1	2	3	2	2	3	4	5	4	4	4	4	4	4	4	4	4	4	4	4	3	4	4	4	4	4	4	4	4	4	4	4	4	4	4	4	4	4	4	4	4	4	4	4	4	3	4	4	4	4
1	2	3	1	2	3	7	1	5	5	5	5	5	5	5	5	5	5	5	5	5	5	5	5	5	5	5	5	5	5	5	5	5	5	5	5	5	5	5	5	5	5	5	5	5	5	5	5	5	5
1	1	3	2	2	3	7	2	4	4	4	4	5	4	3	3	3	4	4	5	2	2	3	3	3	3	3	4	4	3	3	4	4	4	4	4	4	4	4	3	3	4	4	4	4	4	3	4	4	4
1	1	3	2	3	3	3	4	4	4	5	4	5	4	4	3	4	4	5	4	4	5	4	4	4	4	5	5	3	4	3	4	3	4	5	5	4	5	5	4	5	5	5	5	5	5	5	5	5	5
1	1	3	2	4	3	10	4	5	4	4	4	4	5	5	5	5	4	4	4	4	4	5	4	4	4	4	5	4	4	5	5	4	5	5	5	4	5	5	2	4	4	4	5	5	5	5	5	5	5
1	2	3	1	3	3	4	5	4	3	3	4	4	4	4	3	4	4	4	4	4	4	4	4	4	4	4	4	3	3	4	4	4	4	4	4	4	4	4	4	4	4	4	4	4	4	4	4	4	4
1	2	1	1	1	1	9	1	5	5	5	5	5	5	5	5	5	5	5	5	5	5	5	5	3	3	4	4	5	4	5	5	5	5	5	5	5	5	5	5	5	5	5	5	5	5	5	5	5	5
1	1	3	2	2	3	7	1	5	4	5	3	5	5	5	5	5	5	5	5	5	4	4	3	5	4	2	4	5	4	3	3	3	4	5	5	4	4	4	3	3	4	4	4	5	5	4	4	3	2
1	1	3	2	4	3	2	4	5	5	5	5	5	5	5	5	5	5	5	5	5	5	5	5	5	5	5	5	5	5	5	5	5	5	5	5	5	5	5	5	5	5	5	5	5	5	5	5	5	5
2	1	1	1	2	3	7	2	4	4	4	3	4	3	3	2	2	3	3	3	2	3	4	4	4	4	2	2	2	2	2	2	2	2	2	3	3	3	3	3	4	4	4	3	4	4	2	2	4	4
2	2	3	1	2	3	7	1	5	5	5	5	5	5	5	5	5	5	5	5	5	5	5	5	5	5	5	5	5	5	5	5	5	5	5	5	5	5	5	5	5	5	5	5	5	5	5	5	5	5
1	1	3	1	2	4	7	3	3	3	3	3	4	3	3	3	4	3	4	4	3	3	3	3	3	3	4	4	3	3	4	4	4	3	3	3	4	4	3	4	4	4	4	4	4	4	4	4	4	4
2	1	3	1	5	2	8	3	4	4	5	5	5	5	5	2	2	2	5	5	5	5	5	5	5	5	5	5	5	5	5	5	5	5	5	5	2	5	5	5	5	5	5	5	5	5	5	2	2	5
1	1	1	1	2	3	9	4	4	3	3	4	5	3	3	3	4	4	3	3	3	3	3	3	3	2	2	2	2	3	2	3	3	3	3	3	2	3	3	4	4	3	3	4	2	2	3	2	3	4
1	1	3	1	2	3	7	1	3	5	4	4	3	3	3	3	3	2	2	2	4	4	2	3	4	3	1	1	1	2	2	3	3	1	1	3	1	3	4	4	5	3	4	3	3	4	3	3	4	5
1	2	3	1	2	3	7	2	4	3	4	4	3	4	4	4	4	4	4	4	3	3	4	3	3	4	3	3	3	3	3	3	3	3	3	3	3	3	4	4	2	3	4	5	4	3	3	5	5	3
1	2	3	1	2	3	7	2	4	3	3	3	4	5	4	5	4	4	3	3	4	3	3	3	3	3	3	3	3	3	3	3	3	3	3	5	4	5	4	4	4	3	3	5	5	5	5	5	5	4
1	1	2	1	2	3	7	1	4	3	5	2	3	3	4	4	4	4	4	4	3	4	5	4	5	4	4	5	5	5	5	5	4	5	5	4	5	4	4	3	4	3	5	5	5	5	4	5	4	5
1	2	1	2	2	3	7	1	5	5	5	5	3	5	5	3	5	5	5	5	5	5	5	5	5	5	5	4	4	5	5	5	4	5	5	5	4	5	5	5	5	5	5	5	5	5	5	5	5	5
2	1	3	1	3	3	9	2	4	4	4	4	4	4	3	4	4	5	4	3	4	4	4	4	4	4	3	4	3	3	4	4	4	4	4	4	4	4	4	3	4	3	4	4	4	5	3	4	5	3
1	1	2	1	2	3	7	1	4	4	3	4	4	5	5	5	4	4	4	4	4	5	4	5	4	5	4	5	5	4	5	5	5	4	5	4	5	4	5	5	4	5	4	5	5	4	5	5	4	5
1	2	3	1	2	3	7	1	5	5	5	3	3	3	3	3	3	3	3	3	3	3	3	3	3	4	3	3	4	3	4	3	3	3	3	3	3	4	4	3	3	4	3	3	3	3	3	4	3	3
1	2	2	1	3	3	4	4	5	5	5	5	5	5	5	5	5	5	5	5	5	5	5	5	5	5	5	5	5	5	5	5	5	5	5	5	5	5	5	5	5	5	5	5	5	5	5	5	5	5
1	2	1	1	5	2	3	4	4	4	3	4	4	4	4	4	4	4	4	4	4	4	4	4	4	4	4	3	4	4	4	3	3	3	3	3	3	4	4	4	3	4	3	4	4	4	4	4	3	4
1	1	3	2	3	2	4	5	5	5	5	5	5	5	5	5	5	5	5	5	5	5	5	5	5	5	5	5	5	5	5	5	5	5	5	5	5	5	5	5	5	5	5	5	5	5	5	5	5	5
1	2	2	2	1	3	7	1	4	4	4	4	5	5	4	5	4	4	4	4	4	4	4	4	4	4	4	4	4	4	4	4	4	4	4	4	4	4	4	4	4	4	4	4	4	4	4	4	4	4
1	2	3	2	2	3	7	2	5	5	5	5	5	5	5	5	5	5	5	5	4	5	5	5	5	5	5	5	5	5	5	5	5	5	5	4	5	5	5	5	5	5	5	5	5	5	5	5	5	5
1	2	3	2	2	3	7	1	5	5	5	5	5	5	5	5	5	5	5	5	5	5	4	5	4	4	5	5	4	5	4	4	5	4	5	5	5	5	5	5	5	5	5	5	5	4	5	4	5	4
1	2	3	2	2	3	7	1	5	4	5	4	4	5	5	5	5	5	5	5	4	5	5	5	5	5	4	5	4	4	4	5	5	5	5	5	5	5	5	5	5	5	5	5	4	4	4	5	5	5
1	2	3	2	2	3	7	5	5	4	4	3	4	4	3	5	5	5	4	4	3	4	3	3	3	2	5	4	4	4	4	4	3	3	4	3	3	3	3	4	3	4	4	4	3	3	4	4	4	5
1	2	3	2	2	3	7	1	2	2	4	4	5	5	5	4	4	5	5	5	5	5	5	5	5	2	2	3	3	4	4	4	3	3	4	4	5	5	5	5	4	5	5	5	5	5	5	5	5	5
1	1	3	1	2	3	7	1	4	3	4	4	5	4	3	2	3	3	2	3	3	4	4	4	4	3	3	4	3	2	3	3	3	2	4	4	5	3	4	3	3	5	3	4	3	2	3	2	3	4
1	1	2	1	2	3	7	1	4	5	5	5	3	5	4	4	4	5	4	5	5	5	5	5	5	3	4	3	4	3	2	1	2	2	2	4	5	5	3	4	5	5	5	4	4	2	3	4	5	4
1	2	2	1	2	3	7	2	5	5	5	5	5	5	5	5	5	5	5	5	5	5	5	5	5	5	3	4	5	5	5	5	5	5	5	5	5	5	5	5	5	5	5	5	5	5	5	5	5	5
1	1	3	1	2	4	1	5	4	3	4	4	4	5	5	4	4	4	4	4	4	4	4	4	4	4	4	4	5	4	5	5	5	5	5	4	5	4	4	4	4	4	4	3	5	4	4	4	5	5
1	1	2	1	5	2	2	4	5	5	5	5	5	5	5	5	5	5	5	5	5	5	5	5	5	5	5	5	5	5	5	5	5	5	5	5	5	5	5	5	5	5	5	5	5	5	5	5	5	5
1	2	1	2	2	3	10	4	5	5	5	5	5	5	5	5	5	5	5	5	5	5	5	5	5	5	5	5	5	5	5	5	5	5	5	4	4	5	4	4	5	5	5	5	5	4	4	5	5	5
1	2	1	1	2	3	3	5	3	3	4	3	4	4	4	4	4	4	4	4	3	4	4	4	3	4	4	3	3	4	4	4	4	3	3	4	4	4	4	4	4	3	3	3	3	4	4	3	3	3
1	1	3	1	2	3	7	4	5	5	5	5	5	5	5	5	5	5	5	5	3	5	5	5	5	5	5	5	5	5	5	5	5	5	5	5	5	5	5	5	5	5	5	5	5	5	5	5	5	5
2	1	3	2	3	4	10	5	4	4	4	4	4	4	4	4	4	4	4	4	4	4	4	4	3	3	3	4	3	4	4	4	3	4	3	4	4	4	4	4	4	4	4	4	3	4	4	4	4	4
1	1	3	2	2	3	3	3	5	4	4	5	4	4	4	3	3	4	4	4	3	4	3	4	3	4	4	3	4	4	4	4	4	4	4	4	4	4	4	4	5	5	4	5	5	4	4	4	4	4
1	2	3	2	2	3	7	1	4	4	4	4	4	4	4	4	4	4	4	4	3	4	3	4	3	3	3	3	3	3	3	3	3	3	4	3	4	4	4	4	4	4	4	4	4	4	4	4	4	4
1	1	3	2	2	3	7	1	3	4	4	4	4	5	5	5	5	5	4	5	4	5	5	4	5	4	5	4	5	3	5	5	5	5	5	5	5	5	5	5	5	5	5	5	5	5	5	5	5	5
2	2	2	1	2	3	7	3	4	5	5	4	3	5	4	5	3	5	4	3	5	4	5	4	5	5	4	5	4	5	4	5	4	5	4	4	5	3	4	5	3	5	4	3	4	5	3	5	4	3
2	1	3	2	2	3	3	3	4	4	3	2	4	3	4	3	4	3	4	4	2	4	3	4	4	3	3	3	2	3	3	3	2	2	3	4	3	4	3	3	4	3	4	3	4	3	3	3	4	4
2	2	2	1	2	3	7	2	3	4	3	3	4	5	3	4	4	4	4	4	3	4	4	5	4	3	3	4	4	3	5	4	3	4	3	3	4	4	5	5	4	2	4	3	3	2	4	4	5	5
1	1	3	2	3	3	9	5	1	4	1	1	4	4	3	3	3	3	1	3	4	3	3	3	3	3	3	3	3	3	4	3	3	3	3	3	3	3	3	3	4	3	4	4	4	3	3	3	3	3
1	1	3	2	3	3	4	4	3	3	3	3	3	4	4	5	4	4	4	4	3	3	4	3	3	2	4	4	4	2	4	4	3	3	4	4	4	4	4	3	4	3	4	4	4	3	3	4	3	4
2	2	3	1	5	3	1	4	5	5	5	5	5	5	5	5	5	5	5	5	5	5	5	5	5	5	5	5	5	5	5	5	5	5	5	5	5	5	5	5	5	5	5	5	5	5	5	5	5	5
2	1	3	2	2	3	3	4	4	4	3	3	4	4	4	3	4	4	4	4	3	4	4	4	3	4	4	5	4	3	4	4	4	4	4	4	4	3	4	4	4	4	4	5	4	3	4	4	4	5
2	2	2	1	3	3	1	5	4	4	4	4	3	5	5	4	4	4	5	4	4	5	3	3	3	4	4	4	4	4	4	4	4	4	4	3	3	4	5	4	4	4	4	4	4	4	4	4	4	4
2	2	3	1	4	2	4	6	4	4	4	4	4	4	4	5	4	4	4	4	4	4	4	4	4	4	4	4	4	4	4	4	4	4	4	4	3	4	4	4	4	4	4	5	4	4	4	4	4	4
2	2	3	1	4	3	4	6	5	5	5	5	5	5	5	5	5	5	5	5	5	5	5	5	5	5	5	5	5	5	5	5	5	5	5	5	5	5	5	5	5	5	5	5	5	5	5	5	5	5
2	1	1	1	2	3	4	6	5	4	4	4	4	4	4	4	4	4	4	4	4	4	4	4	4	4	4	4	4	4	4	4	4	4	4	4	4	4	4	4	4	4	4	5	4	4	4	4	4	4
2	1	2	1	3	3	4	6	4	4	4	4	4	4	4	4	4	4	4	4	4	4	5	4	4	3	4	4	4	4	4	4	4	4	4	3	3	3	4	4	4	4	4	5	4	4	4	4	3	4
2	1	1	1	4	3	4	6	4	4	4	4	4	5	4	4	4	4	5	5	4	4	4	4	4	3	4	4	4	4	4	4	4	4	4	5	4	4	4	4	5	4	4	4	4	4	4	4	4	4
2	1	3	1	3	2	4	6	4	4	4	4	5	4	4	4	4	4	4	5	4	4	4	4	4	4	4	4	4	4	4	4	4	4	4	4	4	4	4	3	4	4	5	4	4	4	4	4	4	4
1	2	3	2	6	1	4	4	4	5	5	4	3	4	4	4	4	3	4	4	4	4	5	4	4	4	5	5	5	5	5	5	4	4	5	5	4	5	5	5	5	5	5	5	5	5	4	5	5	4
2	1	3	1	5	2	9	3	4	3	4	3	4	5	5	5	5	4	3	5	3	3	5	5	3	2	3	3	4	4	2	5	5	5	5	4	4	5	5	4	3	4	5	5	5	3	3	5	3	4
1	2	3	2	4	2	9	2	4	4	4	4	4	3	4	4	5	4	4	4	4	3	4	3	4	4	4	4	4	4	4	4	4	4	4	3	4	4	4	3	4	4	4	4	4	3	3	4	4	4
2	1	3	2	5	3	1	4	5	5	5	5	4	5	5	5	5	4	4	4	5	5	5	5	5	5	5	4	5	4	5	4	4	4	4	4	4	4	4	4	4	4	4	4	4	4	4	4	4	4
1	2	3	1	4	1	9	3	4	5	3	5	4	5	4	5	5	3	4	5	5	4	3	3	5	3	5	4	4	5	3	5	5	5	5	5	4	5	4	4	5	5	4	5	3	5	4	5	3	4
2	2	3	1	4	2	3	6	4	4	5	4	3	4	4	4	4	4	4	4	4	4	4	3	4	4	5	5	4	4	5	5	3	3	3	3	3	4	4	5	4	3	5	4	4	3	4	4	5	5
1	2	2	1	5	2	4	3	3	5	5	4	5	5	5	5	5	5	5	5	5	5	5	5	5	5	5	5	5	5	5	5	5	5	5	3	5	5	4	5	5	5	5	5	5	5	5	5	5	5
1	1	3	1	1	1	7	1	1	1	4	5	5	5	5	3	3	3	2	2	3	2	1	1	1	2	5	5	5	3	3	5	5	5	5	5	5	5	4	5	5	5	3	5	5	3	5	5	5	5
1	2	2	2	2	3	7	1	4	4	4	4	3	3	4	4	3	4	4	5	5	5	5	4	4	3	2	3	3	4	4	4	4	4	4	4	4	4	4	4	4	4	4	4	4	3	4	4	4	3
1	2	3	2	2	3	7	2	5	5	5	5	5	5	5	5	5	5	5	5	3	5	3	5	5	5	5	5	5	5	5	5	5	3	5	5	4	5	5	5	5	5	5	5	5	4	5	5	5	5
2	1	2	2	2	3	7	1	3	3	3	3	4	4	4	4	4	4	4	4	4	4	4	4	4	3	3	3	3	3	3	4	3	3	4	4	4	4	4	4	4	4	4	4	4	3	3	3	3	3
1	1	2	2	2	3	7	2	4	3	3	4	4	4	4	4	4	4	3	3	3	4	4	4	4	4	4	3	3	3	3	4	4	3	4	4	3	4	3	4	3	4	3	4	4	3	4	4	4	4
1	1	3	2	2	3	7	2	4	3	3	5	5	4	4	3	4	4	4	4	4	4	4	4	3	3	3	3	3	3	3	3	3	3	3	3	3	4	3	3	4	3	4	4	4	3	3	3	4	4
1	1	3	2	2	3	7	1	5	5	5	5	5	5	5	5	5	5	5	5	5	5	5	5	5	5	5	5	5	5	5	5	5	5	5	5	5	5	5	5	5	5	5	5	5	5	5	5	5	5
1	2	3	2	2	3	7	2	4	4	4	4	4	4	4	4	4	4	4	4	3	4	3	3	4	4	4	3	3	3	3	3	3	3	3	3	3	4	4	3	3	3	3	3	3	3	3	4	4	4
1	1	3	2	2	3	7	2	5	5	5	5	5	5	5	5	5	5	5	5	5	5	5	5	5	5	5	5	5	5	5	5	5	5	5	5	5	5	5	5	5	5	5	5	5	5	5	5	5	5
1	2	2	1	4	1	10	4	3	2	2	2	3	3	3	4	5	3	5	3	3	3	3	3	3	2	5	2	3	5	3	3	3	5	3	2	2	3	3	3	3	3	3	3	2	2	2	2	3	3
1	1	1	2	4	1	9	2	5	4	4	4	3	5	5	5	5	5	5	5	5	5	5	5	5	5	5	5	5	5	4	5	5	5	5	5	5	5	5	5	5	5	5	5	5	5	5	5	5	5
1	1	2	2	2	3	7	1	4	4	4	4	4	3	4	5	5	4	4	4	3	3	3	4	3	3	3	3	3	3	3	3	3	3	3	4	4	4	3	3	3	3	3	3	3	2	4	4	3	5
2	1	1	2	5	2	4	1	5	5	5	5	5	5	5	5	5	5	5	5	5	5	5	5	5	5	5	5	5	5	5	5	5	5	5	5	5	5	5	5	5	5	5	5	5	5	5	5	5	5
1	1	1	2	2	3	7	2	4	4	4	4	4	4	5	4	5	3	4	3	5	5	3	3	3	3	3	3	5	3	3	3	3	3	2	3	5	5	3	3	2	4	5	4	5	4	5	4	4	4
1	1	3	2	2	3	7	1	5	5	5	5	5	5	5	4	5	5	5	5	5	5	5	5	4	5	5	5	5	5	5	5	5	4	5	5	5	5	5	5	5	5	5	5	5	5	5	5	5	5
1	1	3	2	5	2	9	3	4	3	3	4	4	4	5	5	5	5	5	5	5	5	5	5	5	5	3	3	3	3	3	3	4	3	3	3	4	4	3	3	4	3	3	3	3	3	3	3	3	3
1	1	3	2	3	3	2	4	4	3	4	4	4	4	4	4	4	4	4	4	4	4	4	4	4	4	3	3	3	3	3	3	4	3	4	4	4	4	4	4	4	4	4	4	4	4	4	4	4	5
1	1	2	1	3	1	3	4	4	4	3	3	4	4	3	3	3	4	3	3	3	3	3	3	3	3	5	5	5	5	5	5	5	5	5	4	4	4	5	5	2	4	4	5	5	5	5	5	5	4
1	1	2	1	3	2	2	6	4	5	4	3	3	4	5	4	5	5	4	5	5	3	3	4	5	4	5	4	5	4	5	5	4	4	5	5	4	5	5	5	5	5	4	5	5	5	4	5	5	5
1	1	3	1	3	4	9	4	5	5	5	5	5	5	5	5	5	5	5	5	3	5	3	5	5	2	3	1	3	3	3	5	3	4	5	4	4	4	3	3	4	4	5	5	5	4	5	4	4	4
1	2	3	2	1	3	7	1	5	3	3	4	4	5	5	5	4	5	5	4	4	4	3	3	3	4	4	4	5	4	5	4	5	5	5	4	4	5	5	5	5	5	4	5	4	5	5	5	4	5
1	2	3	2	2	3	7	2	4	4	4	5	4	5	4	5	5	4	5	4	5	4	5	5	5	4	4	5	4	5	5	4	5	4	5	5	5	5	5	5	5	5	5	5	4	5	4	5	4	4
1	2	3	2	2	3	7	1	4	4	4	4	4	4	4	4	4	4	4	4	4	4	4	4	4	4	4	4	4	4	4	4	4	4	4	4	4	4	5	5	4	5	5	5	4	4	5	5	5	5
1	1	3	2	4	4	10	5	5	5	5	5	5	5	5	4	5	5	5	5	4	5	5	5	5	3	3	3	3	3	4	3	3	4	4	5	4	4	4	3	3	4	4	4	5	4	5	4	4	5
1	2	3	2	2	3	7	1	4	3	4	4	4	4	4	4	3	4	3	3	4	4	4	4	3	4	3	3	3	3	4	3	3	3	3	4	4	4	3	4	4	4	4	4	3	3	4	4	4	4
1	1	1	2	2	3	7	2	3	3	4	3	4	3	3	4	4	4	4	4	4	4	4	3	3	3	3	3	3	3	3	3	3	3	3	3	3	3	3	3	3	3	3	3	3	3	4	3	2	3
1	1	1	2	2	3	7	1	5	5	5	5	5	5	5	5	5	5	5	5	5	5	5	5	5	5	5	5	5	5	5	5	5	5	5	5	5	5	5	5	5	5	5	5	5	5	5	5	5	5
1	2	3	2	3	3	10	3	5	4	4	4	4	4	5	4	4	4	4	4	4	4	4	4	4	4	4	4	4	3	4	4	4	4	4	4	3	4	3	2	4	3	3	3	4	3	4	4	4	4
1	2	3	2	1	1	7	1	4	4	4	4	3	4	4	4	4	4	5	3	3	4	5	5	5	3	3	4	5	4	5	5	2	5	5	5	5	5	5	3	5	5	5	5	3	2	5	5	5	5
1	1	3	2	1	1	7	1	4	4	3	4	4	4	4	4	4	4	4	4	4	4	4	4	4	4	3	3	3	3	3	4	3	3	3	3	4	4	4	3	4	4	3	4	3	4	4	4	4	4
1	2	3	2	3	2	9	4	4	4	4	4	4	4	4	4	4	4	4	4	4	4	4	4	4	4	4	4	4	4	4	4	4	4	4	5	4	5	4	4	4	4	4	4	4	4	4	4	5	5
1	2	3	1	2	3	7	1	5	5	4	4	4	5	5	5	5	5	5	5	5	4	3	2	2	2	4	3	4	4	4	4	4	4	4	4	4	4	3	4	4	4	4	4	4	3	4	2	4	3
1	2	2	2	2	3	7	1	4	5	4	4	4	4	4	4	4	4	4	4	3	3	4	4	3	3	3	4	3	3	4	3	3	4	4	4	4	4	4	4	4	4	4	4	4	4	4	4	4	4
1	2	1	2	3	3	9	3	4	3	4	3	5	5	4	5	5	4	3	3	2	3	3	4	5	4	2	4	2	3	3	4	5	3	4	4	5	5	3	2	4	4	5	5	3	5	5	5	5	5
1	1	3	2	2	3	4	4	4	4	5	5	5	4	5	5	5	5	5	5	5	5	5	5	5	5	4	4	3	3	3	5	5	3	3	5	5	5	5	5	5	5	5	5	5	5	5	5	5	5
1	1	3	1	5	3	3	4	4	4	5	3	4	5	4	3	4	4	3	4	3	4	5	4	4	3	4	4	5	4	4	4	4	4	4	4	4	5	4	4	4	3	4	4	4	4	3	4	5	5
1	1	3	1	2	3	4	5	5	5	4	5	5	5	3	5	5	5	4	5	5	5	4	5	4	5	5	3	4	5	5	5	4	5	5	5	5	5	5	5	5	5	5	5	5	3	4	4	5	5
1	1	3	2	2	3	1	3	4	4	5	5	5	5	3	4	3	5	5	5	4	5	4	5	5	5	4	4	4	4	3	4	3	4	4	5	5	5	4	4	5	5	5	4	5	4	4	5	5	5
2	1	3	2	2	3	7	2	5	5	5	5	5	5	5	5	5	5	5	5	5	5	5	5	5	5	5	5	5	5	5	5	5	5	5	5	5	5	5	5	5	5	5	5	5	5	5	5	5	5
1	2	3	2	2	3	7	1	4	3	3	4	3	4	4	4	4	4	4	4	4	4	4	4	4	4	4	4	4	4	4	4	4	4	4	3	4	3	4	4	4	3	4	3	4	3	3	4	4	4
1	1	3	1	2	3	7	1	5	4	5	5	5	5	5	5	5	5	5	5	5	5	5	5	5	5	5	5	5	5	5	5	5	5	5	5	5	5	5	5	5	5	5	4	4	5	5	5	5	5
1	1	3	1	3	3	3	3	3	3	4	4	3	4	4	4	3	2	2	4	2	3	4	2	4	3	3	4	2	3	4	3	4	3	4	3	3	4	3	2	3	2	4	4	4	3	4	4	4	3
1	1	1	2	2	3	7	2	4	4	4	5	3	4	4	3	4	3	3	4	5	4	5	5	5	5	3	4	3	3	3	2	1	3	3	4	3	4	4	4	4	4	4	3	4	3	5	5	3	5
1	2	1	2	2	3	7	2	4	4	4	5	3	3	4	5	4	4	5	3	5	5	4	5	3	4	3	3	3	3	5	5	4	3	3	4	4	4	3	4	4	3	3	3	3	3	4	4	4	3
1	2	1	1	3	2	3	4	5	5	5	5	5	5	4	5	5	5	5	5	5	5	5	5	5	4	4	5	5	4	5	5	4	5	5	5	4	5	5	5	4	4	5	5	4	5	5	5	5	5
1	2	3	1	2	3	9	3	5	5	5	5	5	5	5	4	4	4	4	5	4	4	5	4	5	4	4	4	5	5	5	4	5	5	5	4	5	4	5	4	4	4	4	5	5	5	4	5	4	4
1	2	3	1	2	3	3	5	5	5	5	5	5	5	5	5	5	5	4	4	4	4	4	4	4	5	5	5	5	5	5	5	5	5	5	4	4	4	4	4	4	5	5	5	5	5	5	5	5	4
1	2	3	1	3	2	3	4	3	3	3	3	3	3	3	3	3	4	4	4	4	3	4	4	3	3	3	3	3	3	3	3	3	3	3	3	3	3	3	3	4	4	4	4	4	4	4	4	4	3
1	1	3	1	3	4	1	4	4	3	5	5	4	4	4	4	4	3	4	4	4	4	4	4	4	4	3	3	3	3	3	4	4	3	4	4	4	4	4	4	4	5	5	4	4	3	4	4	4	4
1	2	3	1	5	1	2	2	5	5	2	4	4	4	4	4	4	4	4	4	4	4	4	4	4	3	4	4	4	4	4	4	4	4	4	4	4	4	4	4	4	4	4	4	4	4	4	4	4	4
1	2	3	1	5	2	3	3	5	5	2	4	4	4	4	4	4	4	4	4	4	4	4	4	4	3	4	4	4	4	4	4	4	4	4	4	4	4	4	4	4	4	4	4	4	4	4	4	4	4
1	2	3	1	3	2	3	4	4	4	4	4	4	4	4	4	4	4	4	4	4	4	4	4	4	4	4	4	4	4	4	4	4	4	4	4	4	4	4	4	4	4	4	4	4	4	4	4	5	5
1	2	3	1	3	2	3	4	5	5	5	5	5	5	5	5	5	5	5	5	5	5	5	5	5	4	4	5	5	4	5	5	5	5	5	5	5	5	5	5	5	5	5	5	5	5	5	5	5	5
1	2	2	1	2	3	3	3	3	3	3	3	5	3	3	3	3	3	3	3	3	3	3	4	3	3	3	3	3	3	3	3	3	3	4	3	3	3	3	3	3	3	3	3	3	3	3	4	4	4
1	1	3	2	3	3	2	3	3	4	3	4	4	4	4	4	4	4	4	4	4	4	4	4	4	4	4	4	4	4	4	4	4	4	4	4	4	4	4	4	4	4	4	4	4	4	4	4	4	4
1	2	3	2	2	3	7	1	3	3	4	3	4	3	2	2	2	2	3	3	2	3	1	1	1	1	4	4	4	4	4	4	4	4	4	4	4	4	4	4	4	4	4	4	4	4	5	5	5	4
1	1	2	1	2	3	1	3	4	4	4	4	4	3	3	3	4	4	3	4	4	5	3	3	3	3	4	4	4	3	4	4	4	3	3	4	4	3	4	3	4	4	4	3	3	3	4	4	5	4
1	1	1	2	1	2	7	1	5	5	5	5	5	5	5	5	4	4	3	4	4	4	3	3	4	3	2	2	2	3	2	2	3	2	2	4	3	4	3	4	4	4	4	3	5	3	3	3	4	4
1	2	1	2	3	3	3	3	5	4	4	4	4	4	4	4	4	4	4	4	4	4	4	4	4	4	4	3	3	4	4	4	4	4	4	4	4	4	4	4	4	4	4	4	4	4	4	4	4	4
1	2	3	1	5	3	2	4	3	3	5	5	4	5	5	5	4	4	4	4	4	4	4	4	4	5	5	4	4	4	4	4	4	4	4	4	4	4	4	4	4	4	4	4	4	4	4	4	4	4
1	1	3	1	4	4	1	5	3	3	4	2	1	3	3	2	4	1	3	2	3	3	3	3	3	3	3	3	3	3	3	3	3	3	3	3	3	3	3	3	3	3	3	3	3	2	2	2	3	3
1	2	3	2	2	3	7	1	4	3	4	2	3	4	4	4	4	3	4	4	3	4	1	1	2	2	3	3	3	3	3	3	3	3	3	4	3	4	3	3	3	3	3	3	3	3	3	3	4	3
1	1	1	2	2	3	3	3	5	5	5	5	5	5	5	5	5	5	5	5	4	4	5	4	4	5	4	5	5	5	5	5	5	3	3	4	4	4	4	5	5	3	5	4	5	4	5	4	5	5
1	1	3	1	3	3	2	3	4	3	3	3	4	4	4	4	4	4	3	4	3	3	3	3	4	3	3	2	3	3	3	3	3	3	3	4	3	4	4	3	3	4	4	4	3	3	4	4	4	4
1	1	1	1	3	3	9	1	5	5	5	5	5	5	5	5	5	5	5	5	5	5	5	5	5	5	3	3	3	3	3	3	5	3	3	3	3	3	3	5	3	3	5	5	5	3	5	5	3	5
1	1	3	2	4	2	9	3	4	4	4	4	4	4	4	4	4	4	4	4	4	4	4	4	4	4	4	4	4	4	4	4	4	4	4	4	4	4	4	4	4	4	4	4	4	4	4	4	4	4
1	1	2	2	2	3	7	2	4	3	3	4	5	5	5	3	4	4	3	4	5	4	4	4	4	4	4	3	4	5	4	4	4	5	4	4	4	4	4	4	3	4	4	4	3	3	4	5	5	4
2	1	3	2	2	3	7	2	4	5	4	4	3	3	3	2	2	3	3	3	3	4	4	5	5	2	3	2	3	3	3	3	2	3	3	3	3	4	3	4	5	3	4	3	3	4	3	3	4	3
2	1	3	1	1	3	7	1	5	5	5	5	5	5	5	5	5	5	5	5	2	5	2	2	5	5	2	2	5	5	5	5	5	5	5	4	5	5	5	5	3	4	4	4	5	5	5	5	5	5
1	1	3	2	1	2	7	1	5	5	5	5	4	4	3	5	3	3	3	3	5	4	4	5	4	5	4	4	4	4	4	4	4	4	4	4	4	4	4	4	4	4	4	4	5	3	4	4	4	5
1	1	3	2	2	3	7	1	5	5	5	5	5	5	5	5	5	5	5	5	5	5	5	5	5	5	5	5	5	5	5	5	5	5	5	5	5	5	5	5	5	5	5	5	5	5	5	5	5	5
1	1	2	1	1	3	7	1	3	3	4	3	3	4	4	3	4	4	4	4	4	4	4	4	4	3	4	4	4	4	4	4	4	4	4	3	3	4	3	3	3	3	3	3	3	4	4	4	4	4
1	1	3	2	2	3	7	2	4	4	4	4	3	4	5	3	3	3	4	5	4	4	2	3	3	3	4	3	2	3	4	5	3	4	3	3	4	3	4	3	4	3	4	3	3	4	3	3	4	3
1	1	3	2	2	3	7	1	4	4	4	4	4	3	4	3	3	3	4	3	3	4	4	3	3	3	3	3	3	3	3	3	3	3	3	3	4	4	3	3	4	3	3	4	3	3	4	4	4	4
1	1	3	2	2	3	7	2	3	4	4	4	5	3	4	4	3	3	4	4	3	3	3	3	3	2	3	2	3	3	2	3	2	2	3	3	4	4	3	3	4	4	4	4	3	3	4	3	4	4
1	1	1	2	2	4	1	4	4	4	4	4	5	5	4	2	4	4	4	4	2	4	2	2	4	2	2	3	2	2	3	3	4	4	4	4	4	4	4	4	4	3	4	3	4	3	4	4	4	3
1	1	3	2	3	3	10	4	2	2	5	5	5	4	5	5	5	5	5	5	5	5	5	5	5	5	5	5	5	5	5	5	5	5	5	5	5	5	5	5	5	5	5	5	5	5	5	5	5	5
1	1	3	1	2	3	1	3	3	3	3	3	3	3	3	3	3	3	2	2	2	2	2	2	2	2	2	2	2	2	2	2	2	2	2	3	4	4	3	3	3	3	3	3	3	1	2	2	2	2
1	1	3	1	4	3	2	3	5	5	5	5	5	5	5	5	5	5	5	5	5	5	5	5	5	5	5	5	5	5	5	5	5	5	5	5	5	5	5	5	5	5	5	5	5	5	5	5	5	5
1	1	3	1	4	3	4	5	4	4	4	4	4	5	5	4	5	5	5	5	5	4	5	5	3	3	4	4	3	4	4	3	2	3	3	3	3	3	4	3	4	3	4	4	4	3	3	4	4	4
1	1	3	1	2	3	7	2	4	4	4	4	4	4	4	3	3	3	4	3	3	3	4	3	3	3	3	4	5	3	4	4	4	4	4	4	4	4	4	4	4	4	4	4	3	3	4	4	4	4
1	2	3	1	2	3	7	1	4	4	4	4	3	4	4	4	4	4	4	4	3	4	4	3	3	4	4	4	4	4	4	4	4	4	4	4	4	3	4	4	4	4	4	4	4	4	3	4	4	4
1	2	3	1	2	3	7	2	4	4	5	4	4	4	5	4	4	4	4	4	4	4	4	4	4	4	3	4	4	4	4	4	4	4	4	4	4	4	5	4	4	4	4	4	4	4	4	4	4	5
1	2	2	1	4	2	4	2	5	5	4	4	4	5	4	4	4	4	4	5	4	4	4	4	4	4	5	4	4	4	4	4	4	4	4	4	4	4	4	3	3	4	4	5	4	4	4	5	4	4
1	1	3	1	5	1	9	2	5	5	4	4	4	4	5	5	5	4	4	4	4	4	3	3	3	4	5	5	4	4	5	4	4	4	4	4	3	4	5	4	5	5	5	4	4	5	5	4	4	5
1	1	3	1	6	2	8	3	5	3	4	2	5	4	5	5	5	4	4	4	2	4	4	1	3	2	5	5	5	5	5	5	3	5	5	5	2	5	5	5	4	4	4	3	5	5	3	2	4	5
1	2	1	2	2	3	10	3	4	3	3	4	3	4	4	3	3	3	3	4	3	3	3	3	3	3	2	2	2	2	3	3	3	2	2	3	3	3	3	3	3	3	3	3	3	3	3	3	3	3
1	2	2	1	2	3	3	3	3	4	4	4	3	4	3	3	4	4	4	4	4	4	4	4	4	3	3	3	3	3	3	4	3	3	3	3	3	4	3	3	3	3	3	4	3	3	4	4	4	4
1	1	3	2	2	3	7	2	5	4	4	5	3	3	3	3	4	4	4	4	3	3	3	3	3	4	5	4	5	5	5	5	5	5	5	4	5	5	5	4	4	5	3	4	3	3	4	5	5	4
2	1	2	1	2	3	7	4	4	4	3	3	4	4	4	3	3	3	4	3	3	5	4	3	3	4	4	4	5	4	4	4	3	4	3	3	4	4	3	5	3	3	3	4	4	4	3	4	4	4
1	1	3	1	2	3	7	1	5	5	1	1	5	5	5	3	1	1	1	1	1	1	1	1	1	1	3	3	3	5	3	3	1	5	5	5	5	5	1	1	5	3	3	5	3	5	5	5	5	1
1	1	3	2	2	3	1	4	4	3	5	5	5	4	4	4	5	4	4	4	3	5	3	4	4	4	3	4	3	4	4	4	3	4	5	4	4	4	5	3	3	3	5	5	4	3	5	4	4	5
1	2	3	2	2	3	3	4	5	5	5	5	5	5	5	5	5	5	5	5	5	5	5	5	5	5	4	4	3	3	4	4	3	4	4	5	4	4	4	2	3	4	5	5	4	4	5	5	4	4
1	1	3	2	6	2	8	3	5	4	4	4	4	4	4	4	5	4	4	4	4	4	4	4	4	4	4	4	4	4	4	4	4	4	4	4	4	4	4	4	4	4	4	4	4	4	4	4	4	4
1	1	3	2	5	3	3	6	4	4	5	5	5	5	5	4	4	4	4	4	4	4	5	4	4	4	4	4	3	4	4	3	4	3	4	4	5	4	4	4	4	3	4	3	4	4	5	4	5	4
1	1	2	2	3	2	9	2	3	4	2	2	4	2	1	2	3	1	1	2	3	2	3	2	2	3	2	1	2	3	2	3	2	3	2	3	2	2	2	1	1	2	2	3	2	3	2	3	2	2
1	2	3	2	1	1	7	1	4	4	4	4	5	4	4	4	5	4	4	4	5	5	4	3	3	3	4	4	4	3	4	3	3	3	4	4	4	5	5	4	4	4	4	3	4	3	5	5	4	3
2	2	3	2	2	3	10	2	4	4	5	4	4	5	5	4	5	5	5	5	5	5	3	4	4	3	3	3	3	3	3	3	2	2	2	2	3	3	3	2	4	3	3	2	3	2	2	2	3	3
2	2	3	1	2	3	2	5	5	4	5	4	5	5	5	3	5	4	4	3	3	4	3	3	3	4	3	4	4	4	3	4	3	3	4	5	5	4	4	4	3	4	3	4	4	4	4	5	5	5
1	2	3	2	2	2	10	4	4	4	4	4	5	5	5	5	5	5	5	5	4	5	5	5	4	5	4	4	4	4	4	4	4	4	5	4	4	4	4	3	4	4	4	5	4	4	4	4	5	4
1	2	3	2	2	3	10	3	5	4	4	4	4	4	4	4	4	4	4	4	4	4	4	4	4	4	3	4	2	2	4	4	4	4	4	4	4	4	4	4	4	4	4	4	3	1	4	3	4	4
1	2	3	2	3	2	3	3	4	4	4	4	4	4	4	4	4	4	4	4	4	4	4	4	4	5	5	5	3	2	4	4	3	3	4	5	3	4	4	3	3	4	3	4	5	3	4	4	3	4
2	1	3	2	2	3	9	4	4	3	4	4	5	3	4	5	5	3	3	3	5	4	3	5	4	3	3	3	3	3	3	3	3	3	3	4	4	4	3	3	4	5	4	3	3	3	4	3	4	3
1	1	2	2	2	3	7	2	4	4	4	5	5	4	4	5	5	4	5	5	5	5	5	5	4	4	4	4	5	4	4	5	4	4	5	4	4	4	4	5	4	4	5	5	4	4	4	5	4	4
1	1	2	1	2	3	7	1	5	5	5	5	5	5	5	5	5	5	5	5	5	5	5	5	5	5	5	5	5	5	5	5	5	5	5	5	5	5	5	5	5	5	5	5	5	5	5	5	5	5
1	2	1	2	2	3	3	2	2	2	2	2	3	2	2	2	2	2	2	2	2	2	2	2	2	2	3	3	3	2	3	3	3	2	2	4	4	4	4	2	2	2	2	2	2	2	3	3	3	4
2	2	3	1	2	3	9	4	4	4	4	4	4	4	4	4	4	4	4	4	4	4	4	4	4	3	3	3	4	4	4	4	4	4	4	4	4	4	3	4	3	4	4	4	4	4	3	4	4	4
1	2	2	1	2	3	9	4	3	3	4	4	4	4	5	5	5	5	3	4	4	4	5	5	5	4	5	5	5	5	5	5	5	5	5	4	4	4	4	4	4	5	5	5	4	5	4	4	3	4
1	1	3	2	2	3	1	4	4	4	4	4	4	4	4	4	4	4	4	4	4	4	4	4	4	4	3	3	3	3	4	4	4	4	4	4	4	4	4	3	4	4	4	4	4	4	4	4	4	3
1	1	2	1	2	3	10	4	4	4	4	4	5	5	5	5	4	5	5	5	3	3	3	4	3	3	4	4	5	3	5	4	3	4	4	4	4	4	4	5	5	5	4	5	5	4	5	5	5	5
1	2	3	2	2	3	10	3	4	3	4	4	4	4	4	4	4	4	4	4	5	5	5	2	4	3	3	3	3	3	3	4	3	3	4	3	3	3	3	2	3	3	3	3	3	3	4	4	4	4
1	2	3	2	2	3	10	2	3	4	4	4	4	4	4	5	5	5	5	5	5	4	5	5	5	4	4	4	5	5	5	4	4	4	4	4	4	5	5	4	5	4	4	5	5	5	5	4	5	4
2	1	3	1	4	3	2	5	5	5	4	5	5	5	5	5	5	5	5	5	4	4	4	4	3	3	5	4	4	4	4	4	4	4	4	4	4	5	4	5	4	5	3	5	5	4	4	4	5	5
1	2	1	2	6	1	11	1	4	5	5	5	5	5	5	5	5	5	5	5	5	5	5	5	5	5	5	5	5	5	5	5	5	5	5	5	5	5	5	5	5	5	5	5	5	5	5	5	5	5
1	2	3	2	4	3	3	3	5	5	5	5	5	5	5	5	5	5	5	5	5	5	5	5	5	5	5	5	5	5	5	5	5	5	5	5	5	5	5	5	5	5	5	5	5	5	5	5	5	5
1	1	2	1	2	2	3	5	4	4	4	4	4	4	4	4	4	4	4	4	4	4	4	4	4	4	4	4	4	4	4	4	4	4	4	4	4	4	4	4	4	4	4	4	4	4	4	4	5	5
1	2	2	2	2	3	7	1	3	4	4	4	4	5	5	5	5	5	5	3	3	4	4	4	3	4	4	3	3	3	4	4	3	3	3	3	4	4	5	4	4	4	4	4	3	4	3	4	3	4
2	1	3	1	6	3	8	5	5	3	4	3	3	4	4	4	4	4	4	4	3	3	3	3	2	2	3	3	3	3	2	2	2	2	3	3	3	3	2	3	3	3	3	3	2	3	3	3	3	3
2	2	3	1	3	3	4	6	3	4	4	3	4	3	4	4	4	4	3	3	4	4	3	4	4	4	4	4	4	4	4	4	4	4	4	4	4	5	3	4	3	4	4	3	4	3	4	4	4	4
[truncated: 3 more columns]
